# Supplementary material for: Entropy Generation-Based Assessment of Thermodynamic Irreversibility in Turbulent Conjugate Heat Transfer Systems Under Realistic Boundary Conditions
Source: Entropy (Basel). 2026 May 20;28(5):573. doi: 10.3390/e28050573 (PMC13205313; doi:10.3390/e28050573)
Supplement: Supplementary file 1 [file entropy-28-00573-s001.zip]

Archive with 1 entries (1 files):
- entropy-4279753-supplementary.pdf
